# Supplementary material for: Construction of an adult barnacle (Balanus amphitrite) cDNA library and selection of reference genes for quantitative RT-PCR studies
Source: BMC Mol Biol. 2009 Jun 24;10:62. doi: 10.1186/1471-2199-10-62 (PMC2713238; doi:10.1186/1471-2199-10-62)
Supplement: Additional file 1 — Primer efficiency graphs. The amplification efficiencies of the putative reference genes were calculated with the standard curve approach and derived from the formula E = 10-1/slope. Standard curves were generated using relative concentration vs. the threshold cycle (Ct). The linear correlation coefficient (R2) within 5 dilution points was calculated and the efficiencies, based on the slopes of the standard curves, ranged from 2.19 and 1.84. [file 1471-2199-10-62-S1.xls]

## Sheet: Sheet1
ACT
	C cDNA %	log cDNA	C(T) average	SLOPE	Eff.
	100	2	13.51	-2.92625	2.19651
	50	1.69897	14.38
	12.5	1.09691	16.13		119.651
	2.5	0.39794	18.17
	1.25	0.09691	19.09
EF
	C cDNA %	log cDNA	C(T) average	SLOPE	Eff.
	100	2	15.67	-3.09323	2.10517
	50	1.69897	16.41
	12.5	1.09691	17.98		110.517
	2.5	0.39794	19.97
	1.25	0.09691	21.86
UBI
	C cDNA %	log cDNA	C(T) average	SLOPE	Eff.
	100	2	19.38	-3.316	2.00248
	10	1	22.97
	1	0	26.5		100.248
	0.1	-1	29.45
	0.01	-2	32.72
NDS1
	C cDNA %	log cDNA	C(T) average	SLOPE	Eff.
	100	2	15.63	-3.331	1.99623
	10	1	18.84
	1	0	22.08		99.6228
	0.1	-1	25.63
	0.01	-2	28.89
ATUB
	C cDNA %	log cDNA	C(T) average	SLOPE	Eff.
	100	2	15.76	-3.477	1.93912
	10	1	19.35
	1	0	22.55		93.9118
	0.1	-1	26.12
	0.01	-2	29.76
NDS4L
	C cDNA %	log cDNA	C(T) average	SLOPE	Eff.
	100	2	15.59	-3.31459	2.00307
	10	1	18.99
	1	0	22.37		100.307
	0.1	-1	25.71
	0.001	-3	32.16
CYPR
	C cDNA %	log cDNA	C(T) average	SLOPE	Eff.
	100	2	23.15	-3.481	1.93764
	10	1	26.88
	1	0	30.4		93.7643
	0.1	-1	33.67
	0.01	-2	37.16
CYTB
	C cDNA %	log cDNA	C(T) average	SLOPE	Eff.
	100	2	13.04	-3.56041	1.90927
	10	1	16.9
	1	0	20.39		90.9268
	0.1	-1	23.71
	0.001	-3	30.99
60SL15
	C cDNA %	log cDNA	C(T) average	SLOPE	Eff.
	100	2	19.11	-3.784	1.83768
	10	1	23.16
	1	0	26.73		83.7683
	0.1	-1	30.04
	0.01	-2	34.59
BTUB
	C cDNA %	log cDNA	C(T) average	SLOPE	Eff.
	100	2	17.7	-3.776	1.84005
	10	1	21.57
	1	0	24.89		84.0054
	0.1	-1	28.79
	0.01	-2	32.97
ACP
	C cDNA %	log cDNA	C(T) average	SLOPE	Eff.
	100	2	17.69	-3.5121	1.92633
	10	1	21.31
	2	0.30103	23.61		92.6328
	1	0	24.55
	0.2	-0.69897	27.29

## Sheet: Sheet2
Well / Set	Dye	Content	Description	Efficiency	C(t)	moles	Avg C(t)	Max C(t)	Min C(t)	C(t) SD	Avg moles	Max moles	Min moles	moles SD	Wellset Type
A1	SYB	Sample	UBI-0-A	0.9748	17.69		17.69
A2	SYB	Sample	UBI-0-B	0.9692
A3	SYB	Sample	UBI-0-C	0.9529
B1	SYB	Sample	UBI-1-A	0.9117	21.4		21.3067
B2	SYB	Sample	UBI-1-B	0.8153	21.32
B3	SYB	Sample	UBI-1-C	0.9567	21.2
C1	SYB	Sample	UBI-2-A	0.8513	23.65		23.61
C2	SYB	Sample	UBI-2-B	1.0394	23.52
C3	SYB	Sample	UBI-2-C	1.0876	23.66
D1	SYB	Sample	UBI-3-A	0.823	24.55		24.55
D2	SYB	Sample	UBI-3-B	0.9234	24.52
D3	SYB	Sample	UBI-3-C	0.92	24.58
E1	SYB	Sample	UBI-4-A	0.7448	26.99		27.2933
E2	SYB	Sample	UBI-4-B	0.8013	27.53
E3	SYB	Sample	UBI-4-C	0.8421	27.36
Well / Set	Dye	Content	Description	Efficiency	C(t)	Quantity	Avg C(t)	Max C(t)	Min C(t)	C(t) SD	Avg Quantity	Max Quantity	Min Quantity	Quantity SD	Wellset Type
B4	SYB	Sample	BTUB-0-A	0.8999	26.99
B5	SYB	Sample	BTUB-0-B	0.9391	27.53
B6	SYB	Sample	BTUB-0-C	0.9104	27.36
C4	SYB	Sample	BTUB-1-A	0.8472	24.55
C5	SYB	Sample	BTUB-1-B	0.8469	24.52
C6	SYB	Sample	BTUB-1-C	0.8788	24.58
D4	SYB	Sample	BTUB-2-A	0.9179	23.65
D5	SYB	Sample	BTUB-2-B	0.8753	23.52
D6	SYB	Sample	BTUB-2-C	0.8909	23.66
E4	SYB	Sample	BTUB-3-A	0.9327	21.4
E5	SYB	Sample	BTUB-3-B	0.949	21.32
E6	SYB	Sample	BTUB-3-C	0.889	21.2
F4	SYB	Sample	BTUB-4-A	0.904	20.36
F5	SYB	Sample	BTUB-4-B	0.8706	20.41
F6	SYB	Sample	BTUB-4-C	0.9052	19.6
G4	SYB	Sample	MYO-H2O	0.954	17.69
