# Supplementary material for: Construction of an adult barnacle (Balanus amphitrite) cDNA library and selection of reference genes for quantitative RT-PCR studies
Source: BMC Mol Biol. 2009 Jun 24;10:62. doi: 10.1186/1471-2199-10-62 (PMC2713238; doi:10.1186/1471-2199-10-62)
Supplement: Additional file 2 — Raw Ct values obtained for all reference genes. These values were obtained with the same threshold for every gene analysed and are not adjusted to the primer efficiency. Genes are organised in columns while developmental stages are displayed in rows. N1 = naupliar instar I; N6 = naupliar instar VI; C0 = cyprid day 0; C3 = cyprid day 3; CI = cyprid day 3 exposed to 10-5 M of 3-isobutyl-1-methylxanthine; J = juveniles; A = adults. The numbers 1 and 2 following the developmental stage code identify for the two biological replicates. [file 1471-2199-10-62-S2.xls]

## Sheet: Sheet1
	act	ef1a	ubc	mt-nd1	mt-nd4l	tuba	cp1	mt-cyb	mt-acp	rpl15	tubb
N1 - 1	18.57	17.33	22.8	16.815	16.255	31.925	25.275	15.58	19.99	21.385	21.745
N1 - 2	18.68	16.94	22.87	16.845	16.6	30.82	29.51	16.15	20.135	21.22	23.08
N6 - 1	19.175	17.225	24.215	19.12	18.6	33.07	28.175	16.905	22.46	22.215	20.545
N6 - 2	19.98	18.605	24.19	18.475	17.285	33.23	29.505	16.655	22.155	22.235	21.215
C0 - 1	19.76	18.9	25.515	18.335	17.895	32.57	33.98	17.365	21.915	23.38	20.91
C0 - 2	19.68	19.16	25.16	18.6	17.655	35	33.65	16.68	21.955	23.09	21.21
C3 - 1	18.675	18.055	26.23	18.895	17.49	29.02	32.135	17.14	22.89	23.35	20.265
C3 - 2	18.74	18.12	26.585	18.35	18.64	28.975	31.81	17.03	22.465	22.875	19.69
CI - 1	18.645	17.62	23.69	18.665	18.38	31.54	34.275	17.09	21.245	21.56	19.39
CI - 2	19.615	18.445	23.58	19.025	18.725	31.435	34.42	17.53	20.78	22.52	20.115
J - 1	17.42	18.13	24.22	18.93	18.88	29.94	23.19	17.145	21.21	21.645	20.125
J - 2	17.165	18.08	23.895	19.23	18.84	29.585	23.13	17.415	21.57	22.295	20.27
A - 1	20.53	21.27	24.675	20.27	20.065	22.83	23.65	18.75	24.61	24.67	22.805
A - 2	20.75	21.1	23.915	19.635	19.07	20.355	25.89	18.055	24.125	23.68	22.79
