# Supplementary material for: Construction of an adult barnacle (Balanus amphitrite) cDNA library and selection of reference genes for quantitative RT-PCR studies
Source: BMC Mol Biol. 2009 Jun 24;10:62. doi: 10.1186/1471-2199-10-62 (PMC2713238; doi:10.1186/1471-2199-10-62)
Supplement: Additional file 3 — BestKeeper statistics. The BestKeeper statistics for the 10 candidate genes initially analysed. The gene cp1 was then removed from further data processing with BestKeeper. Abbreviations: n = number of samples; geo Mean [CP] = geometric mean of threshold cycle (Ct); ar Mean [CP] = arithmetic mean of Ct; min and max [CP] = extreme values of Ct; std dev [± CP] = standard deviation of the Ct; CV [%CP] = coefficient of variance expressed as a percentage on the Ct level. [file 1471-2199-10-62-S3.xls]

## Sheet: Sheet1
		act	ef1a	ubc	mt-nd1	mt-nd4L	mt-cyb	mt-acp	rpl15	tubb	cp1
n		14	14	14	14	14	14	14	14	14	14
geo Mean [CP]		19.0722	18.4582	24.3716	18.6343	18.1425	17.0905	21.9279	22.5601	20.9801	28.8802
ar Mean [CP]		19.0989	18.4986	24.3957	18.6564	18.17	17.1064	21.9646	22.58	21.0111	29.1854
min [CP]		17.165	16.94	22.8	16.815	16.255	15.58	19.99	21.22	19.39	23.13
max [CP]		20.75	21.27	26.585	20.27	20.065	18.75	24.61	24.67	23.08	34.42
std dev [± CP]		0.828214	0.934592	0.883776	0.64551	0.834286	0.522143	0.988163	0.795	0.968367	3.68602
CV [% CP]		4.33644	5.05224	3.62267	3.45999	4.59156	3.05232	4.49888	3.52081	4.60884	12.6297
